# Supplementary material for: Physiology limits commercially viable photoautotrophic production of microalgal biofuels
Source: J Appl Phycol. 2017 Jul 13;29(6):2713–27. doi: 10.1007/s10811-017-1214-3 (PMC5705747; doi:10.1007/s10811-017-1214-3)
Supplement: Supplementary file 2 — (XLS 48 kb) [file 10811_2017_1214_MOESM2_ESM.xls]

## Sheet: Schematic
								Model Schematic
