# Supplementary material for: Physiology limits commercially viable photoautotrophic production of microalgal biofuels
Source: J Appl Phycol. 2017 Jul 13;29(6):2713–27. doi: 10.1007/s10811-017-1214-3 (PMC5705747; doi:10.1007/s10811-017-1214-3)
Supplement: Supplementary file 3 — (XLS 48 kb) [file 10811_2017_1214_MOESM3_ESM.xls]

## Sheet: Equations
README
model	submodel	Parameter Type	Name	Definition (for State Var, these are [initial}; {FLOW*1/dt} )	Units	Documentation
algae	algal-C	StatVar	TC	0; (gro-harvest)*1/dt	mgC	algal C-biomass mgC in system NOTE this is NOT a concentration!!
algae	algal-C	Const	CNcore	3.2	gC/gN	mass C:N of the algal nitrogenous core
algae	algal-C	Const	CstrucN	0.8	gC/gN	mass C:N of the non-nitrogenous material supporting the algal nitrogenous core
algae	algal-C	Aux	CexC	(CN-CNmin)/CN	gC/gC	algal storage C, as gC per g total cell C
algae	algal-Chl	StatVar	ChlC	ChlCm/5; (dChlC)*1/dt	gChl/gC	algal Chl content
algae	algal-Chl	Const	Acc_Switch	0	-	photo acclimation method; 0 if using Flynn acclimation; 1 if using Geider; use Geider if using UV damage
algae	algal-Chl	Const	ChlCm	0.06	gChl/gC	maximum Chl:C
algae	algal-Chl	Const	M	2	dl	scalar for controlling photoacclimation
algae	algal-Chl	Const	sp1Alpha	7e-06	(m2g-1 chl.a)(gC umol-1 photon)	diatom chlorophyll alpha
algae	algal-Chl	Aux	alpha	sp1Alpha	(m2g-1 chl.a)(gC umol-1 photon)	Chl-specific initial slope to PI curve, giving gC fixed per gChl.a per photon
algae	algal-Chl	Aux	avgUpN	avgUpN1	gN/gC/d	day averaged N uptake; used for control of photo acclimation
algae	algal-Chl	Aux	Chl	ChlC*TC/Volume	mgChl/m3	Chl; NOTE C is in mgC (amount, not conc!)
algae	algal-Chl	Aux	ChlN	Chl/algN	gChl/gN	algal Chl:N
algae	algal-Chl	Aux	Chlsyn	(IF((Acc_Switch=0), 1, 0)*FChlsyn+IF((Acc_Switch=1), 1, 0)*GChlsyn)*(1-ChlC/ChlCm)/(1-ChlC/ChlCm+0.05)*IF((ChlC<ChlCm), 1, 0)	gChl/gC/d	synthesis of Chl
algae	algal-Chl	Aux	ChlT	Chl	mgChl/m3	Chlorophyll concentration for attenuation calculation
algae	algal-Chl	Aux	FChlsyn	(1-PS/Pqm)	dl	Flynn photo acclimation control quotient; see Acc_Switch
algae	algal-Chl	Aux	GChlsyn	PS/(alpha*ChlC*avgPAR*24*60*60)	dl	Geider et al photo acclimation control; see Acc_Switch
algae	algal-Chl	FLOW	dChlC	ChlCm*NPSCu*M*Um*Chlsyn-IF((ChlC>0.005), 1, 0)*ChlC*(Cu+(1-NCu)*Um)	gChl/gC/d	change in ChlC with synthesis, degradation and 'dilution' with C growth
algae	algal-N	StatVar	avgUpN1	0; (upN1_in-upN1_out)*1/dt	gN/gC/d	average N uptake; used for control of photo acclimation
algae	algal-N	StatVar	NC	NCm; (upN-dNC)*1/dt	gN/gC	algal N:C
algae	algal-N	Const	A1	-0.705	dl	Constant defining ammonium transport related to N:C
algae	algal-N	Const	A2	0.982	dl	Constant defining ammonium transport related to N:C
algae	algal-N	Const	A3	-1.061	dl	Constant defining ammonium transport related to N:C
algae	algal-N	Const	A4	5.34	gC/gN	CN at no ammonium uptake
algae	algal-N	Const	AKt	1*14	mgN/m3	half saturation for ammonium uptake
algae	algal-N	Const	KQN	10	dl	normalised N:C quota control of algal growth
algae	algal-N	Const	N1	-0.29	dl	Constant defining nitrate transport related to N:C
algae	algal-N	Const	N2	1.7644	dl	Constant defining nitrate transport related to N:C
algae	algal-N	Const	N3	-1.9282	dl	Constant defining nitrate transport related to N:C
algae	algal-N	Const	N4	5.47	gC/gN	C:N at no nitrate uptake
algae	algal-N	Const	NCabs	0.25	gC/gN	abolsute maximum algal N:C
algae	algal-N	Const	NCm	0.15	gC/gN	maximum algal N:C affecting growth rate
algae	algal-N	Const	NCo	0.05	gC/gN	minimum algal N:C
algae	algal-N	Const	NKt	1*14	mgN/m3	half saturation for DIN usage
algae	algal-N	Const	NKu	2*14	mgN/m3	half saturation for nitrate uptake
algae	algal-N	Const	redco	1.71	gC/gN	C respired to support nitrate reduction through to intracellular ammonium
algae	algal-N	Aux	ALG_N	C*NC	mgN/m3	algal-N biomass concentration
algae	algal-N	Aux	algalN	C*NC	mgN/m3	algal-N biomass concentration
algae	algal-N	Aux	algN	TC/Volume*NC/14	mmolN/m3	concentration of algal biomass for computing attenuation by N-biomass
algae	algal-N	Aux	Atq	IF(((1/NC)>A4), 1, 0)*Um*A1*(1-EXP(A2*(1/NC-A4)))*EXP(A3*(1/NC-A4))	N/C/d	potential ammonium uptake rate at a given N:C
algae	algal-N	Aux	AV	AVP/(AVP+NVP)	dl	relative use of ammonium
algae	algal-N	Aux	AVP	IF((NH4>0), 1, 0)*Atq*NH4/(NH4+AKt)	N/C/d	potential uptake of ammonium
ax	algal-N	Aux	CN	1/NC	gC/gN	algal CN ratio
algae	algal-N	Aux	CNmin	1/NCabs	gC/gN	value of CNcore + CstrucN, as the C:N of the central structural matter.
algae	algal-N	Aux	frat	NV/(NV+AV)	dl	f-ratio of DIN usage by algae
algae	algal-N	Aux	NCu	IF((NC<=NCm), 1, 0)*IF((NC>=NCo), 1, 0)*(1+KQN)*(NC-NCo)/((NC-NCo)+KQN*(NCm-NCo))+IF((NC>NCm), 1, 0)	dl	quotient for N-status of algae
algae	algal-N	Aux	Ntq	IF(((1/NC)>N4), 1, 0)*Um*N1*(1-EXP(N2*(1/NC-N4)))*EXP(N3*(1/NC-N4))	gN/gC/d	potential NO3 uptake rate at a given N:C
algae	algal-N	Aux	NV	NVP/(AVP+NVP)	dl	relative use of nitrate
algae	algal-N	Aux	NVP	IF((NO3>0), 1, 0)*Ntq*NO3/(NO3+NKt)	gN/gC/d	potential uptake of nitrate
algae	algal-N	Aux	upN1	upN	gN/gC/d	intermediate for averaging of N uptake
algae	algal-N	FLOW	dNC	NC*Cu	gN/gC/d	change in algal N:C with C-growth
algae	algal-N	FLOW	upN1_in	upN1	gN/gC/d	intermediate in averaging of algal N-uptake
algae	algal-N	FLOW	upN1_out	DELAYPPL(upN1_in,1,0)	gN/gC/d	intermediate in averaging of algal N-uptake
algae	algal-N	FLOW	upN	IF((NC<NCabs), 1, 0)*IF((sumNs>0), 1, 0)*Um*NCm*(IF((NCu>NPSCu), 1, 0)*NPSCu^beta+IF((NCu=NPSCu), 1, 0))*IF((NC<NCabs-0.002), 1, 0)*sumNs/(sumNs+NKu)*(1-NC/NCabs)^Qh/((1-NC/NCabs)^Qh+Kxi)	gN/gC/d	uptake of N by algae
algae	algal-N, algal-P	Const	Kxi	0.001	dl	controller of non-limiting nutrient
algae	algal-N, algal-P	Const	Qh	2	dl	controller of non-limiting nutrient
algae	algal-N; algal-P	Const	beta	0.05	dl	power for control of non-limiting nutrient
algae	algal-P	StatVar	PC	PCm; (upP-dPC)*1/dt	gP/gC	algal P:C
algae	algal-P	Const	KQP	0.1	dl	normalised P:C quota control of algal growth
algae	algal-P	Const	PCabs	0.04	gP/gC	absolute maximum algal P:C
algae	algal-P	Const	PCm	0.02	gP/gC	maximum algal P:C affecting growth rate
algae	algal-P	Const	PCo	0.005	gP/gC	minimum algal P:C
algae	algal-P	Const	PKu	2*31	mgP/m3	half saturation for P uptake
algae	algal-P	Aux	algalP	C*PC	mgP/m3	algal-P
algae	algal-P	Aux	PCu	(1+KQP)*(PC-PCo)/((PC-PCo)+KQP*(PCm-PCo))*IF((PCo<PC), 1, 0)*IF((PC<PCm), 1, 0)+IF((PC>=PCm), 1, 0)	dl	quotient for P-status of algae
algae	algal-P	FLOW	dPC	PC*Cu	gP/gC/d	change in algal P:C with C-growth
algae	algal-P	FLOW	upP	IF((PC<PCabs), 1, 0)*IF((P>0), 1, 0)*Um*PCm*(IF((PCu>NPSCu), 1, 0)*NPSCu^beta+IF((PCu=NPSCu), 1, 0))*P/(P+PKu)*(1-PC/PCabs)^Qh/((1-PC/PCabs)^Qh+Kxi)	gP/gC/d	uptake of P by algae
algae	growth	Const	Um	2*0.693	c/c/d	growth rate assuming optimal conditions for nutrition, light, pH & T
algae	growth	Const	Inoc	1000	mgC/m3	inoculation level for algae
algae	growth	Aux	basres	Um*0.05*1.01*((NCm-NC)/(NCm-NCo))/((NCm-NC)/(NCm-NCo)+0.01)*IF((NC<NCm), 1, 0)	C/C/d	basal respiration rate, including term to halt respiration at high NC
algae	growth	Aux	C	TC/Volume	mgC/m3	biomass density
algae	growth	Aux	Cu	(PS-(redco*avgUpN*frat+avgUpN*1.5+basres))	C/C/d	C-specific growth rate
algae	growth	Aux	CuUm	IF((Cu>0), 1, 0)*(Cu/Um)	dl	ratio of Cu to Um
algae	growth	Aux	groC	IF((TC>0), 1, 0)*Cu*TC/Volume	mgC/m2/d	increase in C-biomass
algae	growth	Aux	NPSCu	MIN(1,MIN(NCu,PCu)) )	dl	nutrient status of algae
algae	growth	Aux	Pqm	(Um+basres+NCm*Um*(redco+1.5))*NPSCu	C/C/d	potential maximum photosynthesis rate
algae	growth	Aux	PS	Pqm*(LN(Pyt+SQRT(1+Pyt^2))-LN(Pyt*exat+SQRT(1+(Pyt*exat)^2)))/attenuation	C/C/d	depth integrated photosynthesis at a given instant in time
algae	growth	Aux	Pyt	(alpha*ChlC*PAR*24*60*60)/Pqm	C/C/d	photosynthesis according to the Smith equation
algae	growth	Aux	relPS	PS/Pqm	dl	relative rate of photosynthesis
algae	growth	Aux	XC	C*CexC	mgC/m3	concentration of storage excess C
algae	growth	Aux	XCu	CexC*Cu	C/C/d	synthesis rate of excess C
algae	growth	FLOW	gro	IF((TC>0), 1, 0)*TC*Cu*(IF((dil=0), 1, 0)*IF((dil_mode>0), 1, 0)+IF((dil_mode=0), 1, 0))	mgC/m3/d	increase in C-biomass; links to dilution prevent addition of biomass growth at the exact time of harvest in dilution modes other than continuous (mode 0 which has a continuous dilution). See definition of dil_mode for further information.
system	dilution	StatVar	dilflag	0; (new-old)*1/dt	dl	dilution flag control
system	dilution	Const	dil_mode	0	dl	0 if continuous; follow rate set by dilution value in dilK 1 if rate is set by constant dilK and the frequency the restart by constant dilF 2 if rate is set by constant dilK and the trigger for the restart being set by prodXC1 >= 95% of VXP1
system	dilution	Const	dilF	10	d	number of days between flush cycles; amount of flush is set by dilK
system	dilution	Const	dilK	0.1	dl	proportion of system flushed out and replaced with new medium; occurs over a single timestep in some scenarios. If in dil_mode #0, then this is the chemostat-style continuous dilution rate.
system	dilution	Const	Refill	0	m3/d	0 if refill is instantaneous after harvesting >0 if refill occurs at a given rate (set by this constant, as m3/d) up to a maximum set by constant max_vol
system	dilution	Aux	dil	IF((TIME>harvest_delay), 1, 0)*(IF((dil_mode=0), 1, 0)*dilK+IF((dil_mode=1), 1, 0)*(dil_flag)*dilK/TIMESTEP+IF((dil_mode=2), 1, 0)*IF((TC_now<harvest_point*TC_past*dusk_flag), 1, 0)*IF((NO3<140), 1, 0)*dilK/TIMESTEP) )	1/d	Dilution rate (d-1) If dil_mode = 0 then this is continuous If dil_mode = 1, and in continuous light (LD=1) then if the time given in dilF has elapsed then re-start system (flushing out the proportion given by dilK); if LD<1, then restart the system just when it enters the next phase after the time given in dilF has elapsed If dil_mode = 2 then restart the system (flushing out the proportion give…
system	dilution	Aux	dil_flag	IF((FRAC(INTEGER(TIME)/dilF)=0), 1, 0)*dusk_flag*IF((TIME>=dilF), 1, 0)	dl	dilution flag: value is 1 when the elapsed time (set by dilF) has been reached (FRAC(INT(TIME)/dilF)=0), and when the lights have just gone out (dusk_flag)
system	dilution	FLOW	old	DELAYPPL(new,TIMESTEP,0)	dl	controler for dilution
system	dilution	FLOW	Vin	IF((Refill=0), 1, 0)*Volume*dil+Refill*IF((Volume<max_Vol), 1, 0)	m3/d	flow in
system	dilution	FLOW	Vout	Volume*dil	m3/d	flow out
system	light	Const	artificial_PFD	1000	umol photon/m2/s	PFD if artificial light source used
system	light	Const	Atmos_att	0.55	dl	corrects for attentuation and PAR (values from Mike Fasham)
system	light	Const	con_fact	4.57	umol photon/J	converts W/m2 to umol/m2/s for cloud-less sky with sun. Value is ca. 4.2 for blue sky no sun
system	light	Const	LD	0	dl	fraction of day in light; if FRACTIME>LD then the systems is in darkness. See also parameter "dusk" If LD=0, then use the astrological calculation
system	light	Const	P_atten	0.02	m2/mgChl	attentuation of light by Chl
system	light	Const	solar_const	1368	Wm-2 = J/m2/s	solar constant irradiance; this is the maximum irradiance that can hit the Earth from the sun
system	light	Const	water_atten	0.032323	1/m	attenuation of light by water
system	light	Aux	attenuation	mix_depth*(water_atten+ChlT*P_atten)	1/m	attenuation of light by water and by phytoplankton
system	light	Aux	avgPAR	PAR/(attenuation*mix_depth)*(1-EXP(-attenuation*mix_depth))	umol photon/m2/s	average PAR experienced by a cell in reactor of depth set by mix_depth
system	light	Aux	coszen	MAX(SIN(latrad)*SIN(solar_deca)+COS(latrad)*COS(solar_deca)*COS(hr_radian),0)	radians	cosine of zenith angle; positive values only accepted
system	light	Aux	daycal1	-1*TAN(latrad)*TAN(solar_deca)	dl	intermediate #1 in day length calculator
system	light	Aux	daylcal2	daycal1*IF((daycal1>-1), 1, 0)*IF((daycal1<=1), 1, 0)+-1*IF((daycal1<=-1), 1, 0)+1*IF((daycal1>1), 1, 0)		intermediate #2 in day length calculator
system	light	Aux	daylen	(2*ACOS(daylcal2)*12/PI)	hr	day length at current Julian date; hr
system	light	Aux	daylen_frac	daylen/24	d	fraction of day length
system	light	Aux	deg_1	(theta1 * 1.0<<deg/rad>>)	degrees	radians converted to degrees
system	light	Aux	dusk	IF((LD=0), 1, 0)*(0.5+daylen_frac/2)+IF((LD>0), 1, 0)*LD-IF((LD>0.99), 1, 0)*0.01	dl	If LD=0 then the astrological light calculation is used, and dusk occurs as calculated here. If L>0, then artificial light is used and the value of LD describes the fraction of FRACTIME when the lights are on, with dusk occuring at FRACTIME=LD
system	light	Aux	dusk_flag	IF((new>old), 1, 0)	dl	flags when dusk has just occurred; this assumes that harvesting always occurs at dusk, just after the previous days phososynthesis
system	light	Aux	E_enter	1-(1.15e-06*deg_1^3 - 69.1340e-06*deg_1^2 + 0.001*deg_1 + 0.0187)	dl	proportion of light incident with the water surface that is just under the surface, accounting for reflectance
system	light	Aux	exat	EXP(-attenuation)	dl	proportion of light attenuated by the medium
system	light	Aux	kJ_m2_day	DAY_avg_W_m2*86400/1000	kJ/m2/d	daily irradiance
system	light	Aux	nat_PFD	W_m2_enter*con_fact	umol photon/m2/s	natural PFD
system	light	Aux	Noon_coszen	MAX(SIN(latrad)*SIN(solar_deca)+COS(latrad)*COS(solar_deca)*COS(0),0)	dl	value of coszen at noon (hence COS(0) at end of definition)
system	light	Aux	Noon_W_m2	solar_const/rvector/rvector*Noon_coszen	W/m2	maximum irradiance (at noon) on this Julian date
system	light	Aux	PAR	IF((LD>0), 1, 0)*artificial_PFD*IF((FRAC(TIME)<LD), 1, 0)+IF((LD=0), 1, 0)*nat_PFD	umol photon/m2/s	PAR given either by artificial light, or natural light 1e-6 is added to give a fractional +ve value to prevent C-fixation from generating an error
system	light	Aux	solar_deca	23.45*SIN(2*PI*(284+Julian_day)*0.00274)*PI/180	degrees	solar declination angle
system	light	Aux	theta1	ACOS(coszen)	radians	angle the sun makes with the vertical (solar zenith angle) arccos of coszen = theta1
system	light	Aux	W_m2	solar_const/rvector/rvector*coszen*IF((coszen>0), 1, 0)	W/m [W = J/s; i.e. J/m2/s]	irradiance at given hour and day
system	light	Aux	W_m2_enter	W_m2*E_enter*Atmos_att	W/m2	light actually entering water (just under surface), accounting for reflectance
system	nutrient	StatVar	DIC	DICtarget; (DICinj-DICseq)*1/dt	mgC	nutrient DIC
system	nutrient	StatVar	DINa	InitialVol*DINa_Conc; DINain-DINaOut-DINaup)*1/dt	mgN	amount of ammonium-N
system	nutrient	StatVar	DINn	InitialVol*DINn_Conc; (DINnIn-DINnOut-DINnup)*1/dt	mgN	amount of nitrate-N
system	nutrient	StatVar	DIP	InitialVol*DIP_Conc; (DIPin-DIPOut-DIPup)*1/dt	mgP	amount of phosphate-P
system	nutrient	StatVar	DIPuse	0; (DIPin)*1/dt	mgP	sum DIP use
system	nutrient	Const	DICtarget	12000	mgC/m3	target DIC; it is assumed that DIC injection is controlled to balance DIC consumption
system	nutrient	Const	DINa_Conc	0	mgN/m3	initial ammonium
system	nutrient	Const	DINn_Conc	880*14	mgN/m3	initial nitrate
system	nutrient	Const	DIP_Conc	36.2*31	mgP/m3	initial DIP
system	nutrient	Aux	NH4	DINa/Volume	mgN/m3	ammonium concentration
system	nutrient	Aux	NO3	DINn/Volume	mgN/m3	nitrate concentration
system	nutrient	Aux	P	DIP/Volume	mgP/m3	phosphorus concentration
system	nutrient	Aux	sumNs	NH4*IF((NH4>0), 1, 0)+NO3*IF((NO3>0), 1, 0)	mgN/m3	sum of DIN availability
system	nutrient	Aux	systemN	NH4+NO3+algalN	mgN/m3	system N excluding zooplankton and void
system	nutrient	Aux	systemP	P+algalP	mgP/m3	system P excluding zooplankton and void
system	nutrient	FLOW	DICinj	2e5*(1-DIC/DICtarget)+dil*(DICtarget-DIC)	mgC/d	DIC injection
system	nutrient	FLOW	DICseq	gro	mgC/d	DIC uptake by photosynthesis
system	nutrient	FLOW	DINaIn	Vin*DINa_Conc	mgN/d	ammonium input
system	nutrient	FLOW	DINaOut	DINa*dil	mgN/d	ammonium output
system	nutrient	FLOW	DINaup	IF((DINa>0), 1, 0)*TC*(1-frat)*upN	mgN/d	removal of ammonium by algae
system	nutrient	FLOW	DINnIn	Vin*DINn_Conc	mgN/d	nitrate input
system	nutrient	FLOW	DINnOut	DINn*dil	mgN/d	nitrate output
system	nutrient	FLOW	DINnup	IF((DINn>0), 1, 0)*TC*frat*upN	mgN/d	removal of nitrate by algae
system	nutrient	FLOW	DIPIn	Vin*DIP_Conc	mgP/d	P nput
system	nutrient	FLOW	DIPOut	DIP*dil	mgP/d	P output
system	nutrient	FLOW	DIPup	TC*upP	mgP/d	removal of DIP by algae
system	pond	Const	max_depth	0.1	m	OD; For FLAT POND this is the POND DEPTH, for a PBR this is the TUBE DIAMETER
system	pond	Const	max_Vol	1	m3	maximum volume of system (m3); normally this would be the same as initialVol; Only used if Refill>0
system	pond	Aux	mix_depth	max_depth	m	mixed depth layer either: POND DEPTH for flat pond or AVERAGE INTERNAL TUBE DIAMETER for PBR
system	production	StatVar	cumVP	0; (dcumVP)*1/dt	mgC/m3	total amount of biomass produced per unit volume
system	production	StatVar	cumVXP	0; (dVXPcum)*1/dt	mgC/m3	total amount of lipid produced per unit volume
system	production	StatVar	hC	0; (harvest)*1/dt	mgC/m3	harvest; cummulative sum of mgC harvested
system	production	StatVar	hexC	0; (harvest_exC)*1/dt	mgC/m3	g excess C harvested
system	production	StatVar	TC_ac	0; (TC_now-TC_past)*1/dt	mgC	day-averaged algal-C
system	production	StatVar	VP	0; (Vpin-Vpout)*1/dt	mgC/m3/d	volumetric production
system	production	StatVar	VXP	0; (vxpin-vxpout)*1/dt	mgC/m3/d	volumetric production of XSC NOTE: this is working as a 2-day moving average
system	production	Const	area_avail	1	m2	area available for the system .. obvious for a pond, but for a fence, this is the area of the panel m2
system	production	Const	harvest_delay	6	d	days of growth before harvesting is allowed (enables culture to grow through a batch growth period)
system	production	Const	harvest_point	1.05	dl	ratio of change in biomass, today/yesterday, that triggers harvest; this will result in harvesting at the peak of production
system	production	Const	wtbiomass	1	dl	weight to apply to importance of biomass
system	production	Const	wtdil	1	dl	weight to importance of dilution
system	production	Aux	altXCCPI	AXP*C1/mix_depth*wtbiomass	(mgC/m3)^2/d	revised CPI for XC production, including weighting for importance of volume replacement and biomass
system	production	Aux	AP	VP*mix_depth	mgC/m2/d	areal production
system	production	Aux	AXP	VXP*mix_depth	mgC/m2/d	areal production of XC
system	production	Aux	C1	C	mgC/m3	intermediate in XP production
system	production	Aux	C_CPI	SQRT((VP*AP))	mgC/m^(5/2)/d	CPI (commercial performance index) for biomass
system	production	Aux	cumAP	cumVP*mix_depth	mgC/m2	cummulative areal biomass production
system	production	Aux	cumAXP	cumVXP*mix_depth	mgC/m2	cummulative areal X (i.e. lipid + starch) production
system	production	Aux	ghC	hC/1000	gC	cumulative harvest gC
system	production	Aux	groXC	XC*Cu	mgC/m3/d	increase in mass of excess C
system	production	Aux	hAP	ghC/area_avail/TIME	gC/m2/d	average biomass production rate since start of simulation
system	production	Aux	hAXP	hexC/area_avail/TIME	mgC/m2/d	average biofuels production rate since start of simulation harvested
system	production	Aux	NPP	Nprod	umolesN/L/d	total N primary prod for comparison with oceanographic units
system	production	Aux	Nprod	C*Cu*NC/14	umolesN/L/d	N production
system	production	Aux	oldVP	DELAYPPL(VP,TIMESTEP,0)	mgC/m3/d	value of VP at previous timestep
system	production	Aux	oldVXP	DELAYPPL(VXP,TIMESTEP,0)	mgC/m3/d	value of VXP at previous timestep
system	production	Aux	prod_C	groC/1000	gC/d	growth of species
system	production	Aux	prodXC	groXC/1000	gC/d	instantaneous value of volumetric production
system	production	Aux	TXC	TC*CexC	mgC	total mass of storage C
system	production	Aux	XC_CPI	SQRT((VXP*AXP))	mgC/m^(5/2)/d	CPI for lipid production
system	production	FLOW	dcumVP	(VP+oldVP)/2	mgC/m3/d	for trapezium rule integration
system	production	FLOW	dVXPcum	(VXP+oldVXP)/2	mgC/m3/d	for trapezium rule integration
system	production	FLOW	harvest	IF((TC>0), 1, 0)*TC*dil	mgC/d	harvest of biomass from system
system	production	FLOW	harvest_exC	CexC*harvest/1000	gC/d	harvest of biofuels
system	production	FLOW	TC_now	TC	mgC	value of TC now
system	production	FLOW	TC_past	DELAYPPL(TC_now,1,0)	mgC	value of TC one day ago
system	production	FLOW	VPin	prod_C/2	mgC/m3/d/d	production of C biomass for each system; NOTE this is working to give a 2-day moving average
system	production	FLOW	vpout	DELAYPPL(VPin,2,0)	mgC/m3/d/d	output of 2-day moving average calculation
system	production	FLOW	vxpin	prodXC/2	mgC/m3/d/d	production of XC mass for each system; NOTE this is working to give a 2-day moving average
system	production	FLOW	vxpout	DELAYPPL(vxpin,2,0)	mgC/m3/d/d	output of 2-day moving average calculation
system		StatVar	water_use	0; (Vout)*1/dt	m3	cumulative water consumption
system		StatVar	Volume	InitialVol; (Vin-Vout)*1/dt	m3	volume of system
system		Const	increment_Julian_day	0	dl	Julian date control; if 0, then hold the Julian date conditions at the value given by start_Julian_day if 1, then the date increments with TIME
system		Const	lat	45	degree Lat	latitude as degrees (input value 0 to 90)
system		Const	PBRswitch	0	-	system type; 0 if FLAT POND; 1 if PBR
system		Const	start_Julian_day	0	d	Julian calander cotrol; start date in Julian calander OR if increment_Julian_day = 0, this is the fixed Julian date used throughout the simulation
system		Const	T	20	degree C	temperature
system		Aux	frac_day	FRAC(TIME)	d	current time as fraction of day
system		Aux	hr_degree	ABS(12-t24)*15	degrees	degrees of hour angle away from noon (default 12:00)
system		Aux	hr_radian	hr_degree*PI/180	radians	hour angle radians
system		Aux	InitialVol	area_avail*mix_depth	m3	initial system volume
system		Aux	Julian_day	IF((increment_Julian_day=1), 1, 0)*(TIME+start_Julian_day)+IF((increment_Julian_day=0), 1, 0)*start_Julian_day	d	day of the year
system		Aux	latrad	lat*PI/180	radians	latitude in radians
system		Aux	rvector	1/(1+0.033*COS(2*PI*Julian_day*0.00274))^0.5	AU	Earth radius vector
system		Aux	simtime	TIME-365	d	Sets time for 2nd year to zero at t=365
system		Aux	t24	24*frac_day	h	current time as fraction of day in hours
system		FLOW	new	IF(dusk<(FRAC(TIME)), 1, 0)	dl	dusk control
