# Supplementary material for: Physiology limits commercially viable photoautotrophic production of microalgal biofuels
Source: J Appl Phycol. 2017 Jul 13;29(6):2713–27. doi: 10.1007/s10811-017-1214-3 (PMC5705747; doi:10.1007/s10811-017-1214-3)
Supplement: Supplementary file 4 — (XLS 44 kb) [file 10811_2017_1214_MOESM4_ESM.xls]

## Sheet: Model deployment 
		Nutrition											Interactivity						Reference
		Cfix & Chl	N	P	Si	Fe	DOM	Mixotrophy	Cell	Toxin	Temperature pH		Competition Succession	Predator-prey	HAB	Commercial		Date
		ü	ü	ü												ü		2016	Kenny P, Flynn KJ (2016) Coupling a simple irradiance description to a mechanistic growth model to predict algal production in industrial-scale solar-powered photobioreactors. J.Applied.Phycol. DOI 10.1007/s10811-016-0892-6
		ü	ü	ü					ü		ü		ü					2016	Flynn KJ, Clark DR, Wheeler G (2016) The role of coccolithophore calcification in bioengineering their environment Proceedings of the Royal Society B 283: 20161099. DOI 10.1098/rspb.2016.1099
		ü	ü								ü		ü					2015	Flynn KJ, Clark DR, Mitra A, Fabian H, Hansen PJ, Glibert PM, Wheeler GL, Stoecker DK, Blackford JC, Brownlee C (2015) Ocean acidification with (de)eutrophication will alter future phytoplankton growth and succession. Proceedings of the Royal Society B 282: 20142604 http://dx.doi.org/10.1098/rspb.2014.2604
		ü	ü	ü												ü		2015	Kenny P, Flynn KJ (2015) In silico optimization for production of biomass and biofuel feedstocks from microalgae Journal of Applied Phycology DOI 10.1007/s10811-014-0342-2
		ü	ü					ü	ü				ü	ü				2014	Mitra A, Flynn KJ, Burkholder JM, Berge T, Calbet A, Raven JA, Granéli E, Hansen PJ, Stoecker DK, Thingstad F, Tillmann U, Våge S, Wilken S, Glibert PM, Zubkov MV (2014) The role of mixotrophic protists in the biological carbon pump. Biogeosciences, 11, 1–11 doi: 10.5194/bg-11-995-2014.
		ü						ü	ü				ü	ü				2013	Flynn KJ, Hansen PJ (2013) Cutting the canopy to defeat the “selfish gene”; conflicting selection pressures for the integration of phototrophy in mixotrophic protists. Protist 164; 811-823 doi: 10.1016/j.protis.2013.09.002
		ü	ü	ü									ü			ü		2013	Flynn KJ, Mitra A, Greenwell HC, Sui J (2013) Monster potential meets potential monster; the pros and cons of deploying genetically modified microalgae for biofuels production. Royal Society Interface Focus doi: 10.1098/rsfs.2012.0037
		ü	ü						ü		ü			ü				2012	Flynn KJ, Blackford JC, Baird ME, Raven JA, Clark DR, Beardall J, Brownlee C, Fabian H, Wheeler GL (2012) Changes in pH at the exterior surface of plankton with ocean acidification. Nature Climate Change 2, 510–513 doi: 10.1038/NCLIMATE1489
			ü	ü									ü		ü			2010	Flynn KJ (2010) Do external resource ratios matter? - implications for modelling eutrophication events and controlling harmful algal blooms. Journal of Marine Systems 83; 170-180 DOI: 10.1016/j.jmarsys.2010.04.007
		ü	ü					ü						ü	ü			2010	Mitra A, Flynn KJ (2010) Modelling mixotrophy in harmful algal blooms: More or less the sum of the parts? Journal of Marine Systems 83; 158-169 DOI: 10.1016/j.jmarsys.2010.04.006
		ü	ü	ü									ü			ü		2010	Flynn KJ, Greenwell HC, Lovitt RW, Shields RJ (2010) Selection for fitness at the individual or population levels: modeling effects of genetic modifications in microalgae on productivity and environmental safety. Journal of Theoretical Biology 263; 269-280 DOI: 10.1016/j.jtbi.2009.12.021
		ü	ü										ü					2009	Flynn KJ, (2009) Going for the slow burn: why should possession of a low maximum growth rate be advantageous for microalgae? Plant Ecology & Diversity 2; 179-189 DOI: 10.1080/17550870903207268
		ü	ü	ü				ü	ü					ü				2009	Flynn KJ, Mitra A (2009) Building the “perfect beast”: modelling mixotrophic plankton. Journal of Plankton Research 31; 965-992 DOI: 10.1093/plankt/fbp044
		ü	ü						ü	ü			ü	ü	ü			2009	Flynn KJ, Irigoien X (2009) Why aldehyde-induced insidious effects cannot be considered as a diatom defence mechanism against copepods. Marine Ecology Progress Series 377, 79–89 DOI: 10.3354/meps07865
		ü	ü											ü				2009	Flynn KJ (2009) Food-density dependent inefficiency in animals with a gut as a stabilising mechanism in trophic dynamics. Proceedings of the Royal Society Lond. B 276, 1147–1152 DOI: 10.1098/rspb.2008.1575
		ü	ü							ü			ü	ü	ü			2008	Flynn KJ (2008) Attack is not the best form of defense; lessons from harmful algal bloom dynamics. Harmful Algae 8; 129-139 DOI: 10.1016/j.hal.2008.08.007
		ü	ü	ü	ü				ü									2008	Flynn KJ (2008) Use, abuse, misconceptions and insights from quota models: the Droop cell-quota model 40 years on. Oceanography & Marine Biology: An Annual Review 46; 1-23. ISSN: 0078-3218
		ü	ü				ü											2008	Flynn KJ, Clark DR, Xue Y (2008) Modelling the release of dissolved organic matter by phytoplankton. J.Phycol. 44; 1171-1187 DOI: 10.1111/j.1529-8817.2008.00562.x
		ü	ü											ü				2007	Mitra A, Flynn KJ, Fasham MJR (2007). Accounting correctly for grazing dynamics in Nutrient-Phytoplankton-Zooplankton models. Limnology & Oceanography 52; 649-661
		ü	ü		ü	ü												2006	Fasham, M.J.R., Flynn, K.J., Pondaven, P., Anderson, T.R., Boyd, P.W. (2006). Development of a robust ecosystem model to predict the role of iron on biogeochemical cycles: a comparison of results for iron-replete and iron-limited areas, and the SOIREE iron-enrichment experiment. Deep-Sea Research I 53; 333-366.
			ü							ü			ü	ü	ü			2006	Mitra A, Flynn KJ (2006) Promotion of harmful algal blooms by zooplankton predatory activity. Biology Letters 2; 194-197
		ü	ü	ü	ü	ü										ü		2006	Flynn KJ (2006) Mechanistic Models of Algal Physiology. In Algal Cultures, Analogues of blooms and Applications, ed. DV Subba Rao, Science Publishers, Enfield USA, pp501-532
			ü	ü	ü								ü					2005	Flynn KJ (2005) Modelling marine phytoplankton growth under eutrophic conditions. Journal of Sea Research 54; 92-103.
			ü															2003	Stephens N, Flynn KJ, Gallon JR (2003) Interrelationships between the pathways of inorganic nitrogen assimilation in the cyanobacterium Gloeothece can be described using a mechanistic mathematical model. New Phytologist 160; 545-555.
		ü																2003	Flynn KJ (2003) Do we need complex mechanistic photoacclimation models for phytoplankton? Limnology & Oceanography 48; 2243-2249.
		ü																2003	Flynn KJ, Fasham MJR (2003) Operation of light-dark cycles within simple ecosystem models of primary production and the consequences of using phytoplankton models with different abilities to assimilate N in darkness. Journal of Plankton Research 25; 83-92.
			ü	ü									ü					2002	Flynn KJ (2002) How critical is the critical N:P ratio? Journal of Phycology 38; 961-970.
		ü	ü	ü						ü					ü			2002	Flynn KJ (2002) Toxin production in migrating dinoflagellates; a modelling study of PSP producing Alexandrium. Harmful Algae 1; 147-155.
		ü	ü	ü											ü			2002	Flynn KJ, Fasham MJR (2002) A modelling exploration of vertical migration by phytoplankton. Journal of Theoretical Biology 218; 471-484.
		ü	ü										ü					2002	Flynn KJ, Clark DR, Owens NJP (2002) Modelling suggests that optimization of dark nitrogen-assimilation need not be a critical selective feature in phytoplankton. New Phytologist 155; 109-119.
		ü	ü	ü						ü					ü			2002	John EH, Flynn KJ (2002) Modelling changes in paralytic shellfish toxin content of dinoflagellates in response to nitrogen and phosphorus supply. Marine Ecology Progress Series 225; 147-160.
		ü	ü	ü	ü	ü			ü		ü							2001	Flynn KJ (2001) A mechanistic model for describing dynamic multi-nutrient, light, temperature interactions in phytoplankton. Journal of Plankton Research 23; 977-997.
		ü																2001	Flynn KJ, Marshall H, Geider RJ (2001) A comparison of two N-irradiance models of phytoplankton growth. Limnology and Oceanography 46; 1794-1802.
			ü		ü				ü				ü					2000	Flynn KJ, Martin-Jézéquel V (2000) Modelling Si-N limited growth of diatoms. Journal of Plankton Research 22; 447-472.
				ü									ü					2000	John EH, Flynn KJ (2000) Modelling phosphate transport and assimilation in microalgae; how much complexity is warranted? Ecological Modelling 125; 145-157.
		ü	ü			ü												1999	Flynn KJ, Hipkin CR (1999) Interactions between iron, light, ammonium and nitrate; insights from the construction of a dynamic model of algal physiology. Journal of Phycology 35; 1171-1190.
			ü								ü							1999	Flynn KJ (1999) Nitrate transport and ammonium-nitrate interactions at high nitrate concentration and low temperature. Marine Ecology Progress Series 187; 283-287.
			ü				ü											1999	Flynn KJ, Berry LS (1999) The loss of organic nitrogen during marine primary production may be overestimated significantly when estimated using 15N substrates. Proceedings of the Royal Society Lond. B 266; 641-647.
			ü															1998	Flynn KJ (1998) Estimation of kinetic parameters for the transport of nitrate and ammonium into marine phytoplankton. Marine Ecology Progress Series 169; 13-28.
			ü															1998	Flynn KJ, Flynn K. (1998) The release of nitrite by marine dinoflagellates - development of a mathematical simulation. Marine Biology 130; 455-470.
			ü															1997	Flynn KJ, Fasham MJR (1997) A short version of the ammonium-nitrate interaction model. Journal of Plankton Research 19; 1881-1897.
			ü															1997	Flynn KJ, Fasham MJR, Hipkin CR (1997) Modelling the interaction between ammonium and nitrate uptake in marine phytoplankton. Philosophical Transactions of the Royal Society 352; 1625-1645.
